# Supplementary material for: A Decision Analytic Approach to Exposure-Based Chemical Prioritization
Source: PLoS One. 2013 Aug 5;8(8):e70911. doi: 10.1371/journal.pone.0070911 (PMC3733911; doi:10.1371/journal.pone.0070911)
Supplement: File S1 — Case Study Data. (XLSX) [file pone.0070911.s001.xlsx]

## Sheet: Chemical Data
Chemical Name	CAS #	Chemical Properties Data																	Life Cycle Data
		ADME			Bioaccumulation								Persistence				Physical Hazard		Phase 1: Production			Phase 2: Consumer Use						Phase 3: Disposal
		Absorption	Distribution / Excretion	Metabolism	BCF	BAF	log(BCF/BAF)	Kow	log(Kow)	Koa	log(Koa)	Molecular Weight	Half Life in Air (h)	Half Life in Water (h)	Half Life in Soil (h)	Half Life in Sediment (h)	Flash Point (Flammability)	Explosivity (Reactivity)	# of Potential Exposure Pathways	Projected Avg. Annual # of Production Sites	Regional Geometric Mean Production Quantity (MQ_R: kt/yr) (note 2)	# of Potential Exposure Pathways	Projected Avg. Annual # of Individual Consumers	Projected Avg. Annual Quantity Consumed Per Individual Consumer	Projected Avg. Annual # of Industrial Consumers	Projected Avg. Annual Quantity Consumed Per Industrial Consumer	Susceptible Populations: # of Potential Exposure Pathways to Children	# of Potential Exposure Pathways	Projected Avg. Annual # of Disposal Events	Projected Avg. Annual Quantity Disposed
Formaldehyde	50000	3	1	1	3.2	No Data	No Data	2.23872	0	No Data	No Data	30.03	27.4	74.4	74.4	446	4	0	1	5	9.63	3	0	0	5	1.926	3	1	5	0.00963
DDT	50293	3	3	2	17000	No Data	No Data	2.5704e+06	6.91	No Data	No Data	354.5	74.7	5520	58800	33100	2	0	0	1	0.2	7	1	0.1	1	0.1	6	4	2	0.0002
Parathion	56382	3	2	2	160	No Data	No Data	6309.57	3.83	No Data	No Data	291.27	2.79	550	550	3300	1	0	1	1	0.2	4	1	0.1	1	0.1	4	2	2	0.0002
gamma-Hexachlorocyclohexane	58899	3	2	1	250	No Data	No Data	5011.87	3.7	No Data	No Data	290.85	1350	17000	19000	102000	0	0	1	2	0.201	8	2	0.05025	2	0.05025	7	4	4	0.000201
Carbaryl	63252	3	1	1	17	No Data	No Data	229.087	1.85	No Data	No Data	201.22	9.88	170	192	1020	0	0	1	4	0.2	9	4	0.025	4	0.025	8	4	8	0.0002
Methoxychlor	72435	3	2	3	1000	No Data	No Data	120226	4.91	No Data	No Data	345.65	4.79	170	3700	1020	0	0	1	1	0.35	4	1	0.175	1	0.175	4	2	2	0.00035
Vinyl Chloride	75014	3	1	1	5.5	No Data	No Data	23.9883	0.6	No Data	No Data	62.5	35.7	1540	2090	9220	4	2	1	4	17.1	5	0	0	4	4.275	5	2	4	0.0171
1,1,2,2-tetrachloroethane	79345	3	1	1	18	No Data	No Data	245.471	3	No Data	No Data	167.86	1030	1700	5520	10200	0	0	1	2	0.558	9	0	0	2	0.279	8	4	2	0.000558
Tetrabromobisphenol A	79947	3	2	2	10000	No Data	No Data	3.38844e+06	5.903	No Data	No Data	543.9	86.8	8300	12400	49800	0	0	1	4	1.95	5	4	0.24375	4	0.24375	4	3	8	0.00195
Bisphenol-A	80057	3	2	2	72	No Data	No Data	2089.3	3.32	No Data	No Data	228.28	3.19	48	2170	288	2	1	0	2	7.81	5	2	1.9525	2	1.9525	5	3	4	0.00781
p-tert-Pentylphenol	80466	3	1	1	180	No Data	No Data	4677.35	4.03	No Data	No Data	164.24	6.15	602	902	3610	1	0	1	4	0.2	4	4	0.025	4	0.025	4	2	8	0.0002
Diethyl phthalate	84662	3	1	1	18	No Data	No Data	295.121	2.67	No Data	No Data	222.24	74.1	600	1200	3600	1	0	1	4	0.471	8	4	0.058875	4	0.058875	7	4	8	0.000471
Di-n-butylphthalate	84742	3	2	1	430	No Data	No Data	52480.7	4.72	No Data	No Data	278.34	27.7	103	120	619	1	0	1	4	0.777	8	4	0.097125	4	0.097125	7	4	8	0.000777
1,2,3 Trichlorobenzene	87616	3	1	1	220	No Data	No Data	12589.3	4.64	No Data	No Data	181.5	911	1700	5520	10200	1	0	1	2	0.2	6	2	0.05	2	0.05	5	3	4	0.0002
Pentachlorophenol	87865	3	2	2	1100	No Data	No Data	112202	5.12	No Data	No Data	266.34	466	2280	1800	13700	0	0	1	3	0.000126	8	3	2.1e-05	3	2.1e-05	7	4	6	1.26e-07
2,4,5-Trichlorophenoxy acetic acid	93765	3	1	2	3.2	No Data	No Data	1348.96	2	No Data	No Data	255.49	42.2	360	360	2160	0	0	1	1	No Data	6	1	No Data	1	No Data	6	3	2	No Data
2,4-D	94757	3	1	2	3.2	No Data	No Data	645.654	2.81	No Data	No Data	221.04	38.7	55.2	425	331	1	0	1	4	1.02	7	4	0.1275	4	0.1275	6	4	8	0.00102
Ethylene thiourea	96457	3	1	1	3.2	No Data	No Data	0.218776	-0.85	No Data	No Data	102.16	1.84	264	600	1580	1	0	1	2	0.00035	6	2	8.75e-05	2	8.75e-05	5	3	4	3.5e-07
Methylparaben	99763	3	1	1	9.1	No Data	No Data	91.2011	1.96	No Data	No Data	152.15	23.2	195	293	1170	0	0	1	5	0.00239	5	5	0.000239	5	0.000239	5	2	10	2.39e-06
Styrene	100425	3	1	1	41	No Data	No Data	1122.02	2.95	No Data	No Data	104.14	3.31	504	504	3020	3	2	1	4	17.1	7	4	2.1375	4	2.1375	7	3	8	0.0171
n-Hexane	110543	3	2	1	170	No Data	No Data	12882.5	3.29	No Data	No Data	86.18	45.8	182	273	1090	3	0	1	5	48.6	3	5	4.86	5	4.86	3	1	10	0.0486
Tris (2-chloroethyl) phosphate	115968	3	1	1	0.62	No Data	No Data	27.5423	1.44	No Data	No Data	285.49	11.7	850	1280	5100	1	0	1	4	0.238	6	4	0.02975	4	0.02975	6	3	8	0.000238
Aldicarb	116063	3	1	1	2.6	No Data	No Data	12.5893	1.13	No Data	No Data	190.25	27.9	2400	1800	14400	1	0	1	4	1.11e-05	6	4	1.3875e-06	4	1.3875e-06	5	3	8	1.11e-08
DEHP, Di(2-ethylhexyl)phthalate	117817	3	3	3	1700	No Data	No Data	3.16228e+07	4.89	No Data	No Data	390.54	11.7	432	1300	2590	1	0	1	4	3.54	7	4	0.4425	4	0.4425	6	4	8	0.00354
Hexachlorobenzene	118741	3	2	1	2800	No Data	No Data	407380	3.93	No Data	No Data	284.8	951	36700	36700	220000	1	0	1	1	0.2	6	1	0.1	1	0.1	5	4	2	0.0002
Ethylparaben	120478	3	1	1	20	No Data	No Data	295.121	2.47	No Data	No Data	166.174	20.4	202	302	1210	1	0	1	4	0.000335	2	4	4.1875e-05	4	4.1875e-05	1	2	8	3.35e-07
Malathion	121755	3	1	2	17	No Data	No Data	630.957	2.36	No Data	No Data	330.36	3.32	120	120	720	1	0	1	2	0.2	8	2	0.05	2	0.05	7	4	4	0.0002
Perchloroethylene	127184	3	1	1	81	No Data	No Data	758.578	3.4	No Data	No Data	165.83	1530	6480	6480	38900	0	0	1	2	3.36	5	2	0.84	2	0.84	5	2	4	0.00336
1-methoxy-4-(2-propen-1-yl)-benzene	140670	3	1	2	90	No Data	No Data	2951.21	3.47	No Data	No Data	148.205	3.92	410	615	2460	2	0	1	2	0.4	4	2	0.1	2	0.1	3	1	4	0.0004
decaBDE	1163195	3	4	2	42	No Data	No Data	5.01187e+08	6.3	No Data	No Data	959.17	7620	6480	6480	38900	0	0	1	4	0.865	5	4	0.108125	4	0.108125	4	3	8	0.000865
Trifluralin	1582098	3	2	3	1600	No Data	No Data	218776	5.27	No Data	No Data	335.29	10.7	1700	1700	10200	1	0	1	4	0.2	6	4	0.025	4	0.025	5	3	8	0.0002
PFOS	1763231	3	2	1	56	No Data	No Data	25704	4.41	No Data	No Data	538	1830	42200	63300	253000	0	0	1	3	0.000393	4	3	6.55e-05	3	6.55e-05	3	2	6	3.93e-07
Atrazine	1912249	3	1	1	7.4	No Data	No Data	562.341	2.75	No Data	No Data	215.68	9.39	17000	1700	102000	0	1	1	4	0.327	6	4	0.040875	4	0.040875	5	4	8	0.000327
Lead	7439921	No Data	No Data	No Data	No Data	No Data	No Data	No Data	0.73	No Data	No Data	207.2	No Data	No Data	No Data	No Data	0	0	1	4	103	9	4	12.875	4	12.875	8	4	8	0.103
Manganese	7439965	No Data	No Data	No Data	No Data	No Data	No Data	No Data	0.85	No Data	No Data	54.938	No Data	No Data	No Data	No Data	3	1	1	2	1000	7	2	250	2	250	6	4	4	1
Cadmium	7440439	No Data	No Data	No Data	No Data	No Data	No Data	No Data	-0.07	No Data	No Data	112.4	No Data	No Data	No Data	No Data	3	1	1	2	0.777	8	2	0.19425	2	0.19425	7	4	4	0.000777
Butylhydroxyanisole	8003245	3	1	2	No Data	No Data	No Data	No Data	3.5	No Data	No Data	180.25	No Data	No Data	No Data	No Data	1	0	1	4	0.025	2	4	0.003125	4	0.003125	2	1	8	2.5e-05
Perchlorate (Mg salt)	10034818	No Data	No Data	No Data	No Data	No Data	No Data	No Data	No Data	No Data	No Data	223.21	No Data	No Data	No Data	No Data	0	2	1	2	1.8	4	0	0	2	0.9	4	1	2	0.0018
Tris (l,3-dichloro-2-propyl) phosphate	13674878	3	2	1	18	No Data	No Data	4466.84	3.65	No Data	No Data	430.88	14.2	5560	8330	33300	0	0	1	4	0.409	3	4	0.051125	4	0.051125	2	2	8	0.000409
Methyl mercury	22967926	No Data	No Data	No Data	No Data	No Data	No Data	No Data	2	No Data	No Data	215.6	No Data	No Data	No Data	No Data	No Data	No Data	1	4	No Data	4	0	No Data	4	No Data	3	3	4	No Data
Phenol, (l,l-dimethylethyl)-4-rnethoxy	25013165	3	1	2	57	No Data	No Data	1348.96	3.5	No Data	No Data	180.24	7.12	503	754	3020	1	0	1	4	0.0019	3	4	0.0002375	4	0.0002375	2	2	8	1.9e-06
Nonylphenol	25154523	3	2	2	120	No Data	No Data	575440	5.76	No Data	No Data	220.35	4.97	308	461	1850	1	0	1	5	1.62	4	5	0.162	5	0.162	4	2	10	0.00162
Hexabromocyclododecane (HBCD)	25637994	3	3	2	5800	No Data	No Data	588844	7.74	No Data	No Data	641.7	42	4470	6710	26800	0	0	1	4	0.2	4	4	0.025	4	0.025	3	2	8	0.0002
8-2 fluorotelomer acid	27854315	3	2	2	No Data	No Data	No Data	269153	5.43	No Data	No Data	No Data	482	26300	39400	158000	No Data	No Data	1	3	No Data	6	3	No Data	3	No Data	6	3	6	No Data
Aroclor_1260	35065271	3	3	2	22000	No Data	No Data	7.24436e+06	6.8	No Data	No Data	No Data	1570	123000	165000	738000	0	0	1	2	38.63	5	0	0	2	19.315	5	3	2	0.03863
Aroclor_1254	38380017	3	3	1	40000	No Data	No Data	1.62181e+07	6.3	No Data	No Data	No Data	642	55000	55000	330000	1	0	1	2	38.63	6	0	0	2	19.315	6	3	2	0.03863
Vinclozolin	50471448	3	1	1	52	No Data	No Data	1000	3	No Data	No Data	286.12	7.42	3680	5510	22100	0	0	1	3	0.2	4	3	0.0333333	3	0.0333333	4	2	6	0.0002
Permethrin	52645531	3	3	3	500	No Data	No Data	1.25893e+06	2.88	No Data	No Data	391.28	11.1	312	720	1870	1	0	1	4	0.0002	2	4	2.5e-05	4	2.5e-05	2	0	8	2e-07
Penta BDE	60348609	3	3	2	No Data	No Data	No Data	5.7544e+06	6.64	No Data	No Data	564.69	467	8480	12700	50900	3	0	1	1	0.312	5	1	0.156	1	0.156	4	3	2	0.000312
C10-C13 Chloroalkanes	85535848	No Data	No Data	No Data	No Data	No Data	No Data	2.0893e+07	6	No Data	No Data	No Data	59.4	12700	19100	76300	1	1	1	2	0.2	5	2	0.05	2	0.05	4	3	4	0.0002
octaBDE	207122165	3	4	2	No Data	No Data	No Data	3.0903e+07	8.35	No Data	No Data	801.31	1540	24300	36400	146000	3	0	1	1	0.436	5	1	0.218	1	0.218	4	3	2	0.000436

## Sheet: Supplemental Data
Chemical Name	CAS #	Supplemental Life Cycle Data
		Production Data: Based on SHEDS (Notes 1,3)							Raidar Data (note 1)	Potential Exposure Pathways: Based on Protégé (Note 1)
		Common Usage	Location	Comsumer Class	Ubiquity	Production Rate	Potential Exposure Pathways	Notes	Geometric Mean Production Quantity (MQ_R: kt/yr)	Occupational Microenvironments	Outdoor Air	Water	Soil	Biota	Indoor Air/Dust	In-Vehical Air	Object Contact	Tap Water	Other Water	Food/ Beverages
Formaldehyde	50000	Chemical processes (resin production); disinfectant	Industrial	Industrial	Very Widespread	5650000 tons in 1998	Inhalation (polluted air, outgassing of materials containing resins)	combustion product, ubiquitous but doesn't accumulate in environment. Treated wood as well, so outgassing from buildings..	9.63	Yes	Yes	No	No	No	No	Yes	No	No	No	Yes
DDT	50293	Pesticide (banned in U.S. - 1972)	outdoors	Industrial and Individual	Low	peak production 40000 tons in 1959	dietary (food contamination)	Banned now, but used as insecticide for home, public and agricultural use.	0.2	No	Yes	Yes	Yes	Yes	No	No	Yes	Yes	No	Yes
Parathion	56382	insecticide	crops	Industrial and Individual	Low	18000 metric tons in 1977	dermal, inhalation, ingestion	Dietary. Used on specific food crops, but not all. For professional handlers, dermal, GI.	0.2	Yes	Yes	Yes	No	No	No	No	No	No	Yes	Yes
gamma-Hexachlorocyclohexane	58899	Insecticide (agricultural, crops, seeds, forestry products)(Lindane)	industrial; outdoors, crops, medicinal	Industrial and Individual	Localized	3222 tons globally in 1995	dietary (contaminated food); (use banned in U.S. -2009)	Currently banned, exposure through food, water mainly. Doesn't stay in environment long. Pesticide and home treatment of lice, scabies. Current exposure may be water only.	0.201	Yes	Yes	Yes	Yes	Yes	Yes	No	No	Yes	Yes	Yes
Carbaryl	63252	Pesticide (Sevin) Agr. & home use	outdoors (crops); indoors (insects)	Industrial and Individual	Widespread	20000 tons in 1977	dietary (food contamination); dermal/inhalation (applicators)	pesticide used at home and agriculturally. Ignoring farm worker applicator exposure.	0.2	Yes	Yes	Yes	Yes	Yes	Yes	No	Yes	Yes	Yes	Yes
Methoxychlor	72435	Insecticide (livestock, poultry, crops) Usage banned in U.S. - 2003	outdoors	Industrial and Individual	Low	350 tons in 1982 and declining even then	occupational-dermal/inhalation; drinking water contaminant	Food, drinking water. Soil only an issue for professional applicators, agricultural use only.		Yes	Yes	Yes	No	No	Yes	No	No	No	No	Yes
Vinyl Chloride	75014	Monomer for PVC, refrigerant, and more	Many plastics	Industrial	Widespread	8,137,500 tons for domestic use in 2003	occupational Inhalation, ingestion	In deadly monomer form it is not used in any commercial products. Is transformed to polyvinyl chloride (PVC) and used widely that way.	17.1	Yes	Yes	Yes	No	No	No	No	No	Yes	Yes	Yes
1,1,2,2-tetrachloroethane	79345	industrial solvent; chemical processes (as intermediate)	industrial	Industrial	Localized	20000000 tons globally annually	inhalation (near industrial sources) reduced use in U.S. due to toxicity	Can be in ground water, not likely though. Most exposure via air from nearby chemical plants. Not used in the U.S. much anymore.	0.558	Yes	Yes	Yes	Yes	Yes	Yes	No	Yes	Yes	Yes	Yes
Tetrabromobisphenol A	79947	flame retardant in plastics	printed circuit boards	Industrial and Individual	Widespread	500 tons produced, 1250 tons imported in 2001	inhalation, dermal and ingestion	Similar to above. Not used in plastics that will be mouthed, but is found in house dust. Used in circuit boards, so non-home exposure as well. May be in water supply.	1.95	Yes	Yes	No	Yes	Yes	Yes	No	Yes	No	No	No
Bisphenol-A	80057	chemical proc., resins, plastics	industrial	Industrial and Individual	Localized	850000 tons in 1996	airborne particle emissions	plastics, metal coatings	7.81	No	Yes	Yes	Yes	No	No	No	Yes	No	No	Yes
p-tert-Pentylphenol	80466	Oil-soluble Resins, pesticides	Oil-soluble Resins, pesticides	Industrial and Individual	Widespread	500 to 5000 tons in 2005	ingestion, dermal	Dermal contact with products containing compound, from pesticides. Resins contain as well.	0.2	Yes	No	Yes	Yes	No	Yes	No	Yes	No	No	No
Diethyl phthalate	84662	plasticizer for celluloid, polystyrene plastics; industrial solvent	industrial	Industrial and Individual	Widespread	13000 tons in 1988	ingestion/inhalation/dermal from contact with products contain DEP	Can leach from numerous types of plastic things, such as toothbrushes, food packaging, toys, etc.	0.471	Yes	Yes	Yes	Yes	Yes	Yes	No	No	Yes	Yes	Yes
Di-n-butylphthalate	84742	plasticizer for polyvinyl acetate emulsions and other plastics	industrial	Industrial and Individual	Widespread	180 tons imported in 1997, 8500 tons produced in1994	drinking water/food contaminant; inhallation (outgassing of plastics)	Ubiquitous, found in water, food; air, outgassing from plastics	0.777	Yes	Yes	Yes	Yes	Yes	Yes	No	No	Yes	Yes	Yes
1,2,3 Trichlorobenzene	87616	chemical proc., dyes, pesticides	industrial	Industrial and Individual	Localized	common byproduct of several processes, data old and unhelpful	drinking water contaminant	Drinking water, seafood, inhalation in industrial areas, occupational exposure	0.2	Yes	No	Yes	Yes	Yes	No	No	No	Yes	Yes	Yes
Pentachlorophenol	87865	preservative for woods.	utility poles, railroad ties	Industrial and Individual	Moderate	14000 tons consumed in 1986	ground water ingestion	Wood preservative, non-food crop pesticide. Water ingestion.	0.000126	Yes	Yes	Yes	Yes	Yes	Yes	No	Yes	Yes	No	Yes
2,4,5-Trichlorophenoxy acetic acid	93765	Herbacide (indust.,agr., home use)	outdoors	Industrial and Individual	Low		dietary, drinking water contaminant	Currently banned. Was an all-locations herbicide.		Yes	Yes	Yes	Yes	No	Yes	No	No	No	Yes	Yes
2,4-D	94757	Herbacide (indust.,agr., home use)	outdoors	Industrial and Individual	Widespread	22000 tons in 1982	dietary, drinking water contaminant	One of the most common herbicides, used everywhere, not just on food and in home.	1.02	Yes	Yes	Yes	Yes	Yes	No	No	Yes	No	Yes	Yes
Ethylene thiourea	96457	Agricultural chemical and pesticide, industrial processes	industrial; outdoors, crops	Industrial and Individual	Localized	225 tons in 1979 and declining	occupational-dermal/inhalation; dietary (food contamination)	Rubber additive. Exposure is highest for rubber workers. Pesticide, has been found in food, although degrades very quickly. Inhalation, ingestion and dermal are all possible pathways.	0.00035	Yes	Yes	Yes	No	Yes	No	No	No	Yes	Yes	Yes
Methylparaben	99763	preservative, anti-fungal	food, cosmetics	Industrial and Individual	Very Widespread	A lot	dermal? (wikipedia says non-toxic)	cosmetics, food additive - dermal, dietary	0.00239	Yes	No	Yes	Yes	No	No	No	Yes	No	Yes	Yes
Styrene	100425	Monomer for polystyrenes	plastics	Industrial and Individual	Widespread	5,100,000 tons for domestic use in 2008	inhalation	Natural substance, used in many things, everywhere. Low levels of styrene occur naturally in plants & food.	17.1	Yes	Yes	Yes	Yes	No	Yes	Yes	No	Yes	No	Yes
n-Hexane	110543	Solvent	Solvents, Fuels	Industrial and Individual	Very Widespread	> 100000 tons annually	inhalation	additive in many things, exposure mainly inhalation, maybe dermal, through gasoline & road emissions, occupational	48.6	Yes	Yes	No	No	No	Yes	Yes	No	No	No	No
Tris (2-chloroethyl) phosphate	115968	flame retardant in plastics	insulation, cushions, plastics	Industrial and Individual	Widespread	250-500 tons in 2009	occupational inhalation, ground water ingestion	Exposure through use of plastics in home, and through plastic in landfills seeping into soil, ground/drinking water. Among the 11 most common chemical in drinking water. Home/school exposure via kids mouthing toys.	0.238	Yes	Yes	Yes	Yes	No	No	No	No	Yes	Yes	Yes
Aldicarb	116063	Agr. pesticide (Temik)	outdoors, crops	Industrial and Individual	Widespread	2.8000 tons in 1988	drinking water contaminant	Banned for use in home. Food, drinking water.	1.11e-05	Yes	No	Yes	Yes	Yes	No	No	Yes	No	Yes	Yes
DEHP, Di(2-ethylhexyl)phthalate	117817	plasticizer for PVC and other vinyl polymers, resins, synthetic rubber	industrial	Industrial and Individual	Widespread	Peak production 143000 tons in 1986	drinking water contaminant; inhallation (outgassing of plastics)	Found in tons of plastics, from medical tubing to toys to upholstery. Can leach from landfills and contaminate ground water.	3.54	Yes	Yes	Yes	Yes	Yes	Yes	No	Yes	Yes	No	No
Hexachlorobenzene	118741	Chemical proc. (rubber); fungicide. Usage banned in U.S. - 1966	Industrial	Industrial and Individual	Low	2000 tons in 1972 but declined to 5 tons in 1984	inhalation (air); dietary (contaminated food/water)	Was used as pesticide, highly toxic, isn't used anymore. Was also used in manufacturing.	0.2	Yes	Yes	Yes	Yes	Yes	No	No	No	Yes	No	Yes
Ethylparaben	120478	Preservative in cosmetics/food	industrial	Industrial and Individual	Widespread	A lot	dietary, dermal (cosmetics)	cosmetics, food additive - dermal, dietary	0.000335	Yes	No	No	Yes	Yes	No	No	No	No	No	No
Malathion	121755	Insecticide (agr. & public health)	outdoors	Industrial and Individual	Localized	10000 tons annually	dietary (contaminated food/water)	Non-food usage only. Public areas as well. Water, dermal absorption, ingestion.	0.2	Yes	Yes	Yes	Yes	Yes	Yes	No	No	Yes	Yes	Yes
Perchloroethylene	127184	solvent for dry cleaning and metal degreasing; chemical proc.intermed.	industrial	Industrial and Individual	Localized	135000 tons in 1993	inhalation (near industrial sources); drinking water contaminant	Drycleaning, paint stripping, cleansers. Inhalation (near sources), drinking water contaminant	3.36	Yes	Yes	Yes	No	No	Yes	Yes	No	Yes	No	No
1-methoxy-4-(2-propen-1-yl)-benzene	140670	perfuming & flavor agent (Estragole)	industrial	Industrial and Individual	Localized	500 to 5000 tons in 2005	dietary, dermal (cosmetics)	Additive in food, cosmetics.	0.4	Yes	No	No	No	Yes	Yes	Yes	No	No	No	Yes
decaBDE	1163195	flame retardant (polymers, fabrics)	industrial	Industrial and Individual	Widespread	25000-50000 tons in 2005, but phase out has begun.	ingestion of cont. food/dust/water	Primary exposure via ingestion. In electronics, home furnishings. Industrial and automotive.	0.865	Yes	Yes	No	Yes	Yes	Yes	No	No	No	No	Yes
Trifluralin	1582098	Agr. Herbacide (Treflan)	outdoors, crops	Industrial and Individual	Widespread	24000 tons in 1998	occupational-dermal/inhalation	mostly agricultural use, but also contained in commercial lawn products, drinking water, seafood	0.2	Yes	No	Yes	Yes	Yes	No	No	Yes	No	Yes	Yes
PFOS	1763231	Coating For Metals, Fire fighting foams	Metals Fire Extinguishers.	Industrial and Individual	Moderate	4500 tons globaly in 1999 but ceased in US in 2002	bioaccumulative ingestion	Ingredient in scotchguard, used to be found everywhere, now in metal plating and fire fighting foam. Exposure mainly by background n the environment now. Dermal, ingestion.	0.000393	Yes	No	No	Yes	Yes	No	No	Yes	No	No	Yes
Atrazine	1912249	Herbacide (agr.=98%; home=2%)	outdoor crops/turf	Industrial and Individual	Widespread	40000 tons annually	occupational-dermal/inhalation	Food, drinking water, soil. Mostly agricultural, some home, commercial usage.	0.327	Yes	Yes	Yes	Yes	Yes	No	No	No	No	Yes	Yes
Lead	7439921	Batteries; gasoline additive	Industrial	Industrial and Individual	Widespread	103000 metric tons primary production in 2009	drinking water/food contaminant	Air, water, food, soil. Paint big one, in homes and on toys. Adults, generally occupational. Can be additive, but small contribution.		Yes	Yes	Yes	Yes	Yes	Yes	No	Yes	Yes	Yes	Yes
Manganese	7439965	Iron and steel production	Industrial	Industrial and Individual	Localized	1000000 metric tons imported in 2002, not mined in US	occupational (refining); inhallation	Ground water contamination, industrial workers. Automobile exhaust, cosmetics, paint, etc.		Yes	Yes	Yes	Yes	Yes	No	No	No	Yes	Yes	Yes
Cadmium	7440439	Batteries; industrial proc.	Industrial	Industrial and Individual	Localized	777 metric tons in 2008	occupational (refining); inhallation	Food, water contamination from groundwater, pipes. Cigarette smoke contains lots. Industrial workers are at risk of inhalation.		Yes	Yes	Yes	Yes	Yes	No	No	Yes	Yes	Yes	Yes
Butylhydroxyanisole	8003245	antioxidant addiitive to foods, cosmetics, and drugs	industrial	Industrial and Individual	Widespread		dietary, dermal (cosmetics)	Antioxidant - food, cosmetic, pharmaceudical additive.		Yes	No	Yes	No	No	No	No	No	No	No	Yes
Perchlorate (Mg salt)	10034818	Industrial proc.	Industrial	Industrial	Localized	18000 tons in 1940s	drinking water contaminant	Rocket fuel, fireworks. In ground & drinking water. No other non-handler pathways?		Yes	No	Yes	No	No	No	No	No	Yes	Yes	Yes
Tris (l,3-dichloro-2-propyl) phosphate	13674878	flame retardant in plastics	plastics	Industrial and Individual	Widespread	3000-5000 tons in 1975	occupational inhalation, ground water ingestion	Exposure through use of plastics in home, and through plastic in landfills seeping into soil, ground/drinking water. Among the 11 most common chemical in drinking water. Home/school exposure via kids mouthing toys.	0.409	Yes	No	Yes	No	Yes	No	No	No	Yes	No	No
Methyl mercury	22967926	None	outdoors	Industrial	Widespread	NA	dietary (cont. fish/aquatic species)	Bioaccumulates in seafood, is metabolized from mercury emitted by burning of fossil fuels.		Yes	No	Yes	Yes	Yes	No	No	No	No	No	Yes
Phenol, (l,l-dimethylethyl)-4-rnethoxy	25013165	Preservative for oils.	Food	Industrial and Individual	Widespread	more than 500 tons annually	ingestion	More popularly known as BHA. Used in oil, found primarily in food, cosmetics.	0.0019	Yes	No	No	Yes	Yes	No	No	No	No	No	Yes
Nonylphenol	25154523	detergent precursor	detergents, cosmetics, spermicides	Industrial and Individual	Very Widespread	130000 tons in 2004	ingestion (water and bioaccumulation	additive in many, many things, also in drinking water.	1.62	Yes	No	Yes	Yes	No	No	No	No	Yes	Yes	No
Hexabromocyclododecane (HBCD)	25637994	flame retardant (foams, textiles, insulation materials)	industrial	Industrial and Individual	Widespread	5000-25000 tons in 2002	occupational-dermal/inhalation (potential leaching from landfills)	ubiquitous in plastics, bioaccumulant, and in environment, air, water, soil, food.	0.2	Yes	No	No	Yes	Yes	Yes	No	Yes	No	No	No
8-2 fluorotelomer acid	27854315			Industrial and Individual	Moderate			Not much information. Additive to cleansers, stain repellents, in all locations.		Yes	Yes	Yes	Yes	No	No	No	Yes	Yes	No	Yes
Aroclor_1260	35065271	dielectric fluid, coolant, indus. proc.	industrial	Industrial	Localized	38630 metric tons of all PCBs in 1970	dietary, exposure to cont. soils	PCB. Highest exposure for general public from fish consumption, inhalation, swimming, soil. Dermal occupational exposure can occur to some workers.		Yes	Yes	Yes	Yes	No	No	No	No	Yes	No	Yes
Aroclor_1254	38380017	dielectric fluid, coolant, indus. proc.	industrial	Industrial	Localized	38630 metric tons of all PCBs in 1970	dietary, exposure to cont. soils	PCB. Highest exposure for general public from fish consumption, inhalation, swimming, soil. Dermal occupational exposure can occur to some workers.		Yes	Yes	Yes	Yes	No	No	No	No	Yes	Yes	Yes
Vinclozolin	50471448	Fungicide	crops, golf courses	Industrial and Individual	Moderate	?	occupational dermal/inhalation	Used in crops (dietary), turf (non-home).	0.2	Yes	No	Yes	Yes	No	No	No	Yes	No	Yes	No
Permethrin	52645531	insecticide	Pet collars, crops, timber, netting	Industrial and Individual	Widespread	1000 tons in 2006	occupational inhalation/dermal	Non-home contribution is small?	0.0002	Yes	No	No	No	No	No	No	No	No	Yes	Yes
Penta BDE	60348609	Flame Retardant	Circuit boards, polyurethane foam	Industrial and Individual	Low	7100 tons demanded domestically in 2001, currently banned	Occupational Dermal, seafood ingestion	Exposure via many items (computers, furniture, carpet, etc.) and ingestion of seafood.	0.312	Yes	Yes	No	Yes	Yes	Yes	No	No	No	No	Yes
C10-C13 Chloroalkanes	85535848	Indust. proc. (drilling, cutting); additive to rubber, paint, etc.	industrial	Industrial and Individual	Localized	75000 tons annually	bioaccumuluation in fish, molluscs, fish-eating mammals	Bioaccumulates in seafood, also used in rubber, paint, various items. May be able to ignore all non-dietary sources.	0.2	Yes	No	Yes	Yes	Yes	No	No	Yes	No	No	Yes
octaBDE	207122165	flame retardant in plastics	electrical equipment housings	Industrial and Individual	Low	early 2000s global production ~ 4000 tons	ingestion, inhalation	flame retardent in plastics, everywhere. Inhalation, ingestion.	0.436	Yes	Yes	No	Yes	Yes	Yes	No	No	No	No	Yes
																																													1		1
																																													1		1
																																													1		1

## Sheet: Notes
	NOTES
1	Data were taken from models produced during the Exposure Challenge. Model reports and data (for SHEDS, RAIDAR, PRoTÉGÉ, GExFrame, USEtox) can be found at: http://www.epa.gov/ncct/expocast/exposure_based_challenge.html
2	Regional Geometric Mean Production Quantity (MQ_R: kt/yr) defined as follows (RAIDAR, p. 38-39): “Chemicals used in commerce are produced in different regions, imported, exported and incorporated into many products traded and used throughout the world. Therefore, annual production quantity data were obtained from the ESIS HP/LPV, Canadian DSL, EPA HPV IUR 2006, Japan HPV, and OECD HPV databases f…
3	SHEDS "Common Usage" and "Notes" data used to define Consumer Class (Industrial / Individual / Industrial & Individual Consumers) for each chemical: • Chemicals used in agriculture (pesticides / insecticides / herbacides) or as food/cosmetic additives (preservatives / anti-fungals) were defined to have both industrial and individual consumers. • Chemicals used in industrial settings during the pr…
